# Supplementary material for: Optimizing use of U.S. Ex-PVP inbred lines for enhancing agronomic performance of tropical Striga resistant maize inbred lines
Source: BMC Plant Biol. 2022 Jun 10;22:286. doi: 10.1186/s12870-022-03662-1 (PMC9185936; doi:10.1186/s12870-022-03662-1)
Supplement: Supplementary file 1 — Additional file 1: Table S1. Mean performance of 24 Ex-PVP inbred lines testcrosses and checks for grain yield and other agronomic traits evaluated under Striga -infested, Striga non-infested conditions and across multiple test locations [file 12870_2022_3662_MOESM1_ESM.xlsx]

## Sheet: Sheet1
Table S1. Mean performance of 24 Ex-PVP inbred lines testcrosses and checks for grain yield and other agronomic traits evaluated under Striga-infested, Striga non-infested, and MTL multiple test locations
Hybrid	Grain yield			Striga damage rating (8 WAP)	Striga damage rating (10WAP)	Striga count (8 WAP)	Striga count (10 WAP)	Days to anthesis			Days to silking			Plant height			Ear height			Plant aspect	Ear aspect
	INF	NON	MTL					INF	NON	MTL	INF	NON	MTL	INF	NON	MTL	INF	NON	MTL	NON	INF	NON	MTL
	(kg/ha)			(1-9)		(number)		(days)			(days)			(cm)			(cm)			(1-5)	(1-5)
PHKE6-1 x T1	3272.71	4494.33	4005.68	4.5	6.25	13.625	16.625	55.875	55.25	55.5	57.375	56.3333	56.75	161.375	185.417	175.8	71.25	87.9167	83.75	3.4375	2.83333	3.04167	2.9722
PHP55-1 x T1	2346.82	4447.72	3618.35	4.25	5.625	6	11.375	56.375	56.0833	56.2	57.375	57.0833	57.2	163.125	195.417	182.5	78.75	83.3333	82.1875	3.1875	3.25	3.33333	3.3056
PHR47 -1 x T1	3722.23	6288.55	5262.02	4.75	6	21.875	28.75	56.875	56	56.35	57.875	57	57.35	166.25	195.833	184	70	76.25	74.6875	2.4375	2.66667	2.91667	2.8333
PHR61-1 x T1	2947.5	5870.24	4701.14	4.5	5.625	17.875	28.625	58	55.75	56.65	59.25	56.7803	57.787	156.75	193.333	178.7	75	75.4167	75.3125	3.125	3	2.75	2.8333
PHT11 -1 x T1	2868.93	6070.06	4789.61	5	6.5	18	23.25	56.25	54.9167	55.45	57.875	55.75	56.6	169.125	200.25	187.8	67.5	83.75	79.6875	2.9375	3.08333	2.625	2.7778
PHT177-1 x T1	4017.46	5998.04	5205.81	4	6.25	14.125	19.375	55.875	55.1667	55.45	57.5	56.4167	56.85	172.875	202.5	190.65	71.25	84.5833	81.25	2.5	2.91667	2.91667	2.9167
PHW53-1 x T1	3231.4	5327.51	4489.07	5	5.875	12	18.125	57	55.75	56.25	58.75	57.0833	57.75	156.125	186.833	174.55	72.5	80.8333	78.75	3.0625	3.25	3.125	3.1667
PHW79-1 x T1	3565.1	6746.73	5474.08	4.5	6	20.125	25.875	56.375	55.25	55.7	57.625	56.3333	56.85	174.625	201.667	190.85	77.5	84.5833	82.8125	2.6875	3	2.875	2.9167
WIL900-1 x T1	4512.2	6530.04	5722.9	4.5	5	6.5	8.375	57	56.0833	56.45	58.375	57.25	57.7	171	203.333	190.4	72.5	80.4167	78.4375	2.375	2.41667	2.20833	2.2778
WIL901-1 x T1	2947.39	5746.8	4627.04	3.5	5.75	15.125	18.625	58.375	56.5833	57.3	60.25	57.5	58.6	160	195.083	181.05	66.25	78.3333	75.3125	2.625	2.91667	2.66667	2.75
G80-1 x T1	3290.8	6504.49	5219.02	4.5	5.75	9	11.625	55	54.5	54.7	56.5	55.3333	55.8	159.5	196.25	181.55	63.75	78.3333	74.6875	2.75	2.91667	3	2.9722
HB8229-1 x T1	3480.26	6165.47	5091.39	4.25	4.875	11.5	18.5	59.75	58.3333	58.9	61.375	59.4167	60.2	155.75	195	179.3	67.5	77.9167	75.3125	2.6875	3.08333	2.91667	2.9722
HBA1-1 x T1	2895.55	5588.09	4511.07	5	5.875	12.25	21.5	58.75	56.9167	57.65	60.5	57.8333	58.9	158.625	203.5	185.55	67.5	78.75	75.9375	2.75	3.08333	3	3.0278
IBC2-1 x T1	1773.51	3190.4	2623.64	4.75	6	5.625	9.625	57.375	57.0833	57.2	58.875	58.25	58.5	148.75	182.917	169.25	57.5	73.3333	69.375	3.3125	3.16667	3.08333	3.1111
ICI 893-1 x T1	3615.86	4927.72	4402.98	4.75	6.5	10.125	15.125	58	57.75	57.85	59.625	59	59.25	168.25	195	184.3	63.75	76.6667	73.4375	2.9375	3	2.83333	2.8889
LH128-1 x T1	3674.78	5377.22	4696.24	4.75	5.875	9	10.875	56.375	55.6667	55.95	57.75	56.5833	57.05	177.75	201.25	191.85	72.5	72.9167	72.8125	2.75	3	2.95833	2.9722
LH132-1 x T1	2893.39	4641.64	3942.34	5	6.25	13.5	21	57.125	57.3333	57.25	58.75	58.4167	58.55	163.75	196.25	183.25	65	77.5	74.375	3	2.91667	2.66667	2.75
LH208-1 x T1	3607.46	6058.01	5077.79	5	6.25	14.25	28	56.5	56.5833	56.55	57.875	57.6667	57.75	161.375	197.5	183.05	70.7812	75.8333	74.2743	3.0625	2.75	2.91667	2.8611
LH213-1 x T1	3043.43	6057.99	4852.17	4.5	6.375	21.875	26.875	57.75	55.8333	56.6	59.125	57.25	58	176.625	205	193.65	72.5	79.5833	77.8125	2.75	3.08333	3.33333	3.25
LH214-1 x T1	3334.9	6210.2	5060.08	3.25	5.5	19.25	24.375	57.125	56	56.45	58.75	57	57.7	173.25	198.75	188.55	75	75.4167	75.3125	2.59824	3	2.91667	2.9444
LH217-1 x T1	2532.97	4691.32	3827.98	5.5	5.75	10.875	17.25	56.25	55.3333	55.7	57.5	56.1667	56.7	163.875	189.583	179.3	65	69.5833	68.4375	3.1875	3.16667	2.95833	3.0278
LH51-1 x T1	2975.56	5516.46	4500.1	3.75	5.25	3.625	6.25	57.875	55.8333	56.65	59.375	56.75	57.8	164.25	193.083	181.55	72.5	78.3333	76.875	2.9375	2.91667	2.625	2.7222
MBST-1 x T1	3085.81	5393.53	4470.44	4.5	5.5	9	14.875	57.25	56.25	56.65	58.375	57	57.55	156	191.25	177.15	66.25	73.3333	71.5625	2.9375	2.91667	2.75	2.8056
MDF-13D-1 x T1	3513.07	5522.15	4718.52	4.5	6	16.375	21	57.375	56.5	56.85	58.25	57.0833	57.55	153.25	188.333	174.3	63.75	75.8333	72.8125	2.75	2.75	3.08333	2.9722
PHKE6-1 x T2	2755.35	5175.28	4207.3	4.25	6.625	15.75	18	56	53.5833	54.55	57.5	54.8333	55.9	156.75	189.75	176.55	68.75	75	73.4375	2.75	2.83333	2.875	2.8611
PHP55-1 x T2	2895.15	4442.24	3823.41	4.5	7	15.125	17.875	54.625	53.75	54.1	55.625	54.9167	55.2	156.625	183.333	172.65	71.25	68.75	69.375	3	2.83333	3	2.9444
PHR47 -1 x T2	2251.43	5231.31	4039.36	5	7.25	37	42.75	55.625	54.5	54.95	57.125	55.6667	56.25	150.625	188.333	173.25	70	82.9167	79.6875	2.5	3.25	2.83333	2.9722
PHR61-1 x T2	2607.22	6157.34	4737.29	5.5	7.125	17.25	23.75	57.125	55.0833	55.9	58.625	56.3333	57.25	165	188.333	179	70	91.25	85.9375	2.25	3.08333	2.29167	2.5556
PHT11 -1 x T2	1626.24	5647.94	4039.26	5.75	7.75	22.375	34.375	56.5	54.5833	55.35	58.25	55.8333	56.8	154.375	194.167	178.25	66.25	80.8333	77.1875	2.75	3.33333	2.625	2.8611
PHT177-1 x T2	2198.65	5199.69	3999.28	5	7.5	20.125	23.25	55.25	53.25	54.05	57.125	54.9167	55.8	154.875	189.583	175.7	71.25	82.5	79.6875	2.625	3	2.875	2.9167
PHW53-1 x T2	2289.73	4748.89	3765.22	5.25	7.625	15.375	19.25	55.125	54	54.45	58	55.75	56.65	142.75	169.917	159.05	60	71.25	68.4375	2.625	3	2.66667	2.7778
PHW79-1 x T2	2525.8	5329.65	4208.11	4.5	7.125	17.125	21.375	56.75	55.6667	56.1	58	57.0833	57.45	159.5	197.917	182.55	76.25	85.8333	83.4375	2.375	2.83333	2.70833	2.75
WIL900-1 x T2	3075.9	5689.11	4643.83	4.75	6.125	12.375	16.875	58.125	55.5833	56.6	59.625	57.25	58.2	153.875	185.417	172.8	67.5	82.9167	79.0625	2.4375	2.75	2.20833	2.3889
WIL901-1 x T2	2591.65	4929.27	3994.22	5.25	6.375	15	19	58.25	56.25	57.05	59.875	57.6667	58.55	146.75	177.917	165.45	57.5	78.3333	73.125	2.75	2.75	2.66667	2.6944
G80-1 x T2	1662.75	5010.35	3671.31	4.5	6.75	11.875	18.75	55.875	54.1667	54.85	57.625	55.25	56.2	160.25	180.25	172.25	70	84.5833	80.9375	2.8125	3.5	3.04167	3.1944
HB8229-1 x T2	2901.95	4585.29	3911.96	4	5.625	9.375	16	58.75	58.25	58.45	60.125	59.1667	59.55	161.375	194.083	181	71.25	87.5	83.4375	2.5625	3.08333	3	3.0278
HBA1-1 x T2	2818.92	6242.22	4872.9	4.5	7.125	15.125	22.375	56.875	55.1667	55.85	58.25	56.4167	57.15	159.375	194.167	180.25	68.75	80	77.1875	2.875	2.83333	2.83333	2.8333
IBC2-1 x T2	2050.72	3894.24	3156.83	5.5	7.625	16.25	23.125	56.25	54.1667	55	57.875	55.4167	56.4	144.125	187.333	170.05	63.75	77.9167	74.375	3	3.41667	3.04167	3.1667
ICI 893-1 x T2	2366.36	4531.85	3665.65	5	6.25	9.25	13.625	58.375	56	56.95	60.625	57.3333	58.65	150.625	184.333	170.85	66.25	79.1667	75.9375	2.6875	2.91667	2.58333	2.6944
LH128-1 x T2	2161.1	4643.98	3650.83	5	7.25	11.125	19	55.75	54.8333	55.2	57.375	55.8333	56.45	151.75	185.417	171.95	67.5	75	73.125	3.0625	2.75	2.70833	2.7222
LH132-1 x T2	2409.2	4866.23	3883.42	4	6.625	8.375	10.875	56.75	55.4167	55.95	58	56.3333	57	159.221	196.667	181.85	68.75	86.25	81.875	2.5625	2.75	2.5	2.5833
LH208-1 x T2	2396.56	5730.9	4397.17	5.75	7.625	21.125	26.875	56.625	55.0833	55.7	58.5	56.3333	57.2	152.625	190	175.05	63.75	80.4167	76.25	2.4375	3.16667	2.625	2.8056
LH213-1 x T2	1657.17	5526.37	3978.69	5.75	7.875	29.125	40.5	56.75	55.5833	56.05	59	56.6667	57.6	150.375	189.583	173.9	61.25	80	75.3125	2.6875	3.41667	2.875	3.0556
LH214-1 x T2	2394.71	5764.31	4416.47	5	6.5	19	25.375	56.875	54.5	55.45	58.125	55.9167	56.8	154.125	185.417	172.9	70	79.3333	77	2.5	3	2.75	2.8333
LH217-1 x T2	2054.69	5298.54	4001	4.25	6.625	15.75	19.125	57.125	54.5833	55.6	59.125	56.0833	57.3	147.875	179.333	166.75	68.75	80	77.1875	2.75	3	2.625	2.75
LH51-1 x T2	2000.36	4609.92	3566.1	3.75	6.75	14.875	19.125	56.75	55.9167	56.25	58.375	57.5	57.85	156.875	172.667	166.35	76.25	85.4167	83.125	2.625	2.83333	2.54167	2.6389
MBST-1 x T2	1986.37	4544.99	3521.54	3.75	6	9.875	13.375	58.375	56.1667	57.05	59.875	57.5833	58.5	141.25	171.417	159.35	67.5	70.4167	69.6875	3	3	2.83333	2.8889
MDF-13D-1 x T2	2058.71	5756.5	4277.38	5	7.125	20.625	26	56.625	55.4167	55.9	58.75	56.8333	57.6	150.375	177.917	166.9	65	77.5	74.375	2.625	2.91667	3.20833	3.1111
T1 x T2	3746.29	5407.66	4743.11	3	5.125	9.375	10.5	58.25	57.4167	57.75	59.625	58.6667	59.05	175.25	202.667	191.7	77.5	95.8333	91.25	2.6875	2.08333	2	2.0278
9022-13	1796.96	4436.21	3380.51	6	7.25	22.875	29.125	60.25	59.4167	59.75	62.5	61.3333	61.8	150.125	183.083	169.9	63.75	77.5	74.0625	2.875	2.91667	2.33333	2.5278
8338-1	865.8	4290.93	2976.27	6.75	8.125	49.75	68.875	60.75	60.0833	60.35	62.1499	62.1667	62.3376	136.875	196.25	172.5	63.75	84.1667	79.0625	3.3125	3.83333	2.625	3.0278
Oba Super 9	3576.4	5956.83	5004.66	3.5	5.5	25.5	37.25	59.125	57.9167	58.4	60.875	59.5833	60.1	162	202.917	186.55	76.25	92.9167	88.75	2.25	2.25	2.16667	2.1944
Mean	2747.52	5327.17	4303.62	5	6	16	22	57.1154	56	56.34	59	57.0481	57.69	158.42	190.99	177.96	69	79.851	77.09	2.77349	3	2.77965	2.84
LSD	834.9	915.41	669.54	1.37578	0.92311	11.818	15.966	1.4417	1.2815	0.9407	1.5919	1.2687	0.9671	10.685	11.308	8.09	10.6269	8.438	6.9503	0.53423	0.51876	0.32785	0.2887
Repeatability	0.81	0.79	0.86	0.44804	0.78597	0.688	0.659	0.8138	0.8887	0.93	0.7875	0.8976	0.93	0.733	0.757	0.85	0	0.6412	0.64	0.49405	0.54963	0.83001	0.83
Narrow-sense heritability	0.6	0.52	0.64	0.26	0.73	0.66	0.64	0.69	0.77	0.8	0.67	0.72	0.75	0.57	0.73	0.76	0	0.32	0.33	0.27	0.2	0.76	0.68
T1 TZISTR1003, T2 TZISTR1004, INF striga-infested, NON striga non-infested, MTL MTL multiple test locations, WAP weeks after planting
