# Supplementary material for: Optimizing use of U.S. Ex-PVP inbred lines for enhancing agronomic performance of tropical Striga resistant maize inbred lines
Source: BMC Plant Biol. 2022 Jun 10;22:286. doi: 10.1186/s12870-022-03662-1 (PMC9185936; doi:10.1186/s12870-022-03662-1)
Supplement: Supplementary file 2 — Additional file 2: Table S2. Standard heterosis for grain yield, Striga damage, and emerged Striga count for 24 Ex-PVP inbred lines testcrosses and checks [file 12870_2022_3662_MOESM2_ESM.xlsx]

## Sheet: Sheet1
Table S2. Standard heterosis for grain yield, Striga damage, and emerged Striga count for 24 Ex-PVP inbred lines testcrosses and checks
Hybrid	Standard heterosis (%CK)
	Grain Yield				Striga damage rating			Emerged Striga count
	Infested	Non-infested	MTL		8 WAP	10 WAP		8 WAP	10 WAP
PHKE6-1 x T1	-12.6413	-16.8896	-15.5474		50	25		51.3889	51.1364
PHP55-1 x T1	-37.3562	-17.7515	-23.7136		41.6667	12.5		-33.3333	3.40909
PHR47 -1 x T1	-0.642235	16.2897	10.9403		58.3333	20		143.056	161.364
PHR61-1 x T1	-21.3222	8.55416	-0.884862		50	12.5		98.6111	160.227
PHT11 -1 x T1	-23.4194	12.2493	0.980369		66.6667	30		100	111.364
PHT177-1 x T1	7.23836	10.9175	9.7552		33.3333	25		56.9444	76.1364
PHW53-1 x T1	-13.744	-1.48216	-5.35598		66.6667	17.5		33.3333	64.7727
PHW79-1 x T1	-4.83652	24.7625	15.4112		50	20		123.611	135.227
WIL900-1 x T1	20.4445	20.7554	20.6571		50	0		-27.7778	-23.8636
WIL901-1 x T1	-21.3251	6.27147	-2.44713		16.6667	15		68.0556	69.3182
G80-1 x T1	-12.1584	20.2829	10.0337		50	15		0	5.68182
HB8229-1 x T1	-7.10116	14.0136	7.34286		41.6667	-2.5		27.7778	68.1818
HBA1-1 x T1	-22.7089	3.33656	-4.89215		66.6667	17.5		36.1111	95.4545
IBC2-1 x T1	-52.6596	-41.0022	-44.6852		58.3333	20		-37.5	-12.5
ICI 893-1 x T1	-3.48158	-8.87519	-7.17103		58.3333	30		12.5	37.5
LH128-1 x T1	-1.90882	-0.562905	-0.98817		58.3333	17.5		0	-1.13636
LH132-1 x T1	-22.7665	-14.1655	-16.8828		66.6667	25		50	90.9091
LH208-1 x T1	-3.7058	12.0265	7.05613		66.6667	25		58.3333	154.545
LH213-1 x T1	-18.7615	12.0261	2.29934		50	27.5		143.056	144.318
LH214-1 x T1	-10.9813	14.8408	6.68275		8.33333	10		113.889	121.591
LH217-1 x T1	-32.3872	-13.2468	-19.2939		83.3333	15		20.8333	56.8182
LH51-1 x T1	-20.5732	2.01196	-5.12343		25	5		-59.7222	-43.1818
MBST-1 x T1	-17.6302	-0.261296	-5.74876		50	10		0	35.2273
MDF-13D-1 x T1	-6.22536	2.11718	-0.518436		50	20		81.9444	90.9091
PHKE6-1 x T2	-26.4512	-4.29724	-11.2966		41.6667	32.5		75	63.6364
PHP55-1 x T2	-22.7195	-17.8528	-19.3902		50	40		68.0556	62.5
PHR47 -1 x T2	-39.9024	-3.26111	-14.8373		66.6667	45		311.111	288.636
PHR61-1 x T2	-30.4053	13.8633	-0.122704		83.3333	42.5		91.6667	115.909
PHT11 -1 x T2	-56.5907	4.44333	-14.8394		91.6667	55		148.611	212.5
PHT177-1 x T2	-41.3113	-3.84584	-15.6823		66.6667	50		123.611	111.364
PHW53-1 x T2	-38.8801	-12.1822	-20.6171		75	52.5		70.8333	75
PHW79-1 x T2	-32.5786	-1.44258	-11.2795		50	42.5		90.2778	94.3182
WIL900-1 x T2	-17.8948	5.20465	-2.09314		58.3333	22.5		37.5	53.4091
WIL901-1 x T2	-30.8209	-8.84653	-15.789		75	27.5		66.6667	72.7273
G80-1 x T2	-55.6161	-7.34717	-22.597		50	35		31.9444	70.4545
HB8229-1 x T2	-22.538	-15.2075	-17.5233		33.3333	12.5		4.16667	45.4545
HBA1-1 x T2	-24.7544	15.4329	2.73639		50	42.5		68.0556	103.409
IBC2-1 x T2	-45.26	-27.9866	-33.4439		83.3333	52.5		80.5556	110.227
ICI 893-1 x T2	-36.8346	-16.1957	-22.7163		66.6667	25		2.77778	23.8636
LH128-1 x T2	-42.3136	-14.1222	-23.0288		66.6667	45		23.6111	72.7273
LH132-1 x T2	-35.691	-10.0123	-18.125		33.3333	32.5		-6.94444	-1.13636
LH208-1 x T2	-36.0284	5.97745	-7.29353		91.6667	52.5		134.722	144.318
LH213-1 x T2	-55.765	2.19522	-16.1164		91.6667	57.5		223.611	268.182
LH214-1 x T2	-36.0778	6.59527	-6.88662		66.6667	30		111.111	130.682
LH217-1 x T2	-45.154	-2.01788	-15.6461		41.6667	32.5		75	73.8636
LH51-1 x T2	-46.6042	-14.752	-24.8152		25	35		65.2778	73.8636
MBST-1 x T2	-46.9777	-15.9527	-25.7546		25	20		9.72222	21.5909
MDF-13D-1 x T2	-45.0467	6.45085	-9.81908		66.6667	42.5		129.167	136.364
T1 x T2	0	0	0		0	0		0	0
9022-13	-52.0336	-17.9643	-28.728		100	45		154.167	164.773
8338-1	-76.8891	-20.6509	-37.2507		125	62.5		452.778	526.136
Oba Super 9	-4.53489	10.1554	5.51431		16.6667	10		183.333	238.636
WAP Weeks after planting, MTL multiple test locations
