# Supplementary material for: Optimizing use of U.S. Ex-PVP inbred lines for enhancing agronomic performance of tropical Striga resistant maize inbred lines
Source: BMC Plant Biol. 2022 Jun 10;22:286. doi: 10.1186/s12870-022-03662-1 (PMC9185936; doi:10.1186/s12870-022-03662-1)
Supplement: Supplementary file 3 — Additional file 3: Table S3. General combining ability (GCA) effects of 24 Ex-PVP inbred lines for grain yield and other agronomic traits under artificial striga infestation, striga non-infested, and across multiple test locations [file 12870_2022_3662_MOESM3_ESM.xlsx]

## Sheet: Sheet1
Table S3. General combining ability (GCA) effects of 24 Ex-PVP inbred lines for grain yield and other agronomic traits under artificial striga infestation, striga non-infested, and across multiple test locations
Line	Grain yield (kg/ha)				Days to anthesis (days)				Days to silking (days)				Plant height (cm)				Plant aspect (1-5)		Ear aspect (1-5)
	Infested	Non-infested	MTL		Infested	Non-infested	MTL		Infested	Non-infested	MTL		Infested	Non-infested	MTL		Non-infested		Infested	Non-infested	MTL
PHKE6-1	245.58	-525.59	-216.04		-0.97*	-1.17**	-1.09†		-1.02*	-1.18**	-1.12†		0.48	-2.97	-1.6		0.32*		-0.15	0.13	0.04
PHP55-1	-147.47	-758.18**	-533.13**		-1.4****	-0.67	-0.96***		-1.96†	-0.76*	-1.24†		1.29	-1.17	-0.2		0.32*		0.05	0.34†	0.24***
PHR47 -1	218.38	399.54	328.15		-0.65	-0.33	-0.46		-0.96*	-0.43	-0.64*		-0.13	1.52	0.84		-0.3*		-0.02	0.05	0.02
PHR61-1	8.91	653.4*	396.68*		0.65	-0.17	0.15		0.47	0.06	0.24		2.29	0.27	1.06		-0.08		0.05	-0.3***	-0.18*
PHT11 -1	-520.87*	498.61	91.9		-0.53	-0.83*	-0.71**		-0.4	-0.97*	-0.74**		3.17	6.65*	5.24*		0.07		0.22	-0.19*	-0.05
PHT177-1	339.6	238.48	280.01		-1.34***	-1.38***	-1.36†		-1.15**	-1.09**	-1.12†		5.29	5.48	5.39*		-0.21		-0.02	0.07	0.04
PHW53-1	-7.89	-322.19	-195.39		-0.84*	-0.71*	-0.76**		-0.08	-0.34	-0.24		-9.13**	-12.17***	-10.98†		0.07		0.13	0.07	0.09
PHW79-1	277	677.8*	518.56**		-0.34	-0.13	-0.21		-0.65	-0.05	-0.29		8.48**	9.23**	8.91†		-0.24		-0.06	-0.02	-0.04
WIL900-1	1025.6†	749.18**	860.83†		0.65	0.24	0.4		0.53	0.48	0.5		3.86	3.82	3.81		-0.36**		-0.4*	-0.61†	-0.54†
WIL901-1	1.06	-22.35	-11.91		1.4***	0.82*	1.05†		1.59***	0.81*	1.12†		-5.2	-4.05	-4.53*		-0.08		-0.15	-0.15*	-0.15*
G80-1	-291.68	397.03	122.63		-1.47***	-1.25***	-1.34†		-1.4***	-1.47***	-1.44†		1.29	-2.3	-0.88		0		0.22	0.19**	0.2**
HB8229-1	422.65	14.99	179.14		2.34†	2.7†	2.55†		2.28†	2.52†	2.42†		-0.01	3.98	2.36		-0.14		0.09	0.13	0.12
HBA1-1	88.78	554.76*	369.45		0.9*	0.45	0.63*		0.91*	0.35	0.57*		0.42	8.27**	5.11*		0.03		-0.02	0.09	0.05
IBC2-1	-856.34***	-1818.07†	-1432.3†		-0.09	0.03	-0.01		-0.08	0.06	0		-12.13***	-5.42	-8.13***		0.38**		0.3	0.24**	0.26***
ICI 893-1	222.66	-630.61*	-288.22		1.27**	1.28***	1.28†		1.66†	1.4***	1.5†		0.86	-0.88	-0.2		0.03		-0.02	-0.11	-0.08
LH128-1	149.49	-349.79	-149		-0.84*	-0.33	-0.54*		-0.9*	-0.55	-0.69*		6.17*	2.77	4.11		0.13		-0.11	0.01	-0.02
LH132-1	-117.16	-606.46*	-409.66*		0.02	0.78*	0.48		-0.08	0.6	0.32		2.08	5.9	4.9*		0		-0.15	-0.23**	-0.2**
LH208-1	233.55	534.07	414.94*		-0.34	0.24	0		-0.27	0.23	0.02		-1.57	3.19	1.26		-0.02		-0.02	-0.05	-0.04
LH213-1	-418.15	431.79	92.89		0.34	0.11	0.2		0.59	0.19	0.35		4.92	6.73*	5.99**		-0.05		0.26	0.28***	0.27***
LH214-1	96.35	626.86*	415.74*		0.09	-0.33	-0.16		-0.02	-0.3	-0.19		5.11	1.52	2.94		-0.2		0.01	0.01	0.01
LH217-1	-474.62*	-365.46	-408.04*		-0.22	-0.63	-0.46		-0.15	-0.64	-0.44		-2.7	-6.09	-4.75*		0.19		0.09	-0.02	0.01
LH51-1	-280.49	-297.2	-289.44		0.4	0.28	0.33		0.41	0.35	0.37		1.98	-7.67*	-3.83		0		-0.11	-0.23**	-0.19**
MBST-1	-232.36	-391.13	-326.54		0.9*	0.61	0.73**		0.66	0.52	0.57*		-9.95**	-9.22**	-9.53†		0.19		-0.02	-0.02	-0.02
MDF-13D-1	17.43	278.93	175.41		0.09	0.36	0.25		0.03	0.19	0.12		-6.76*	-7.42*	-7.18**		-0.08		-0.15	0.32†	0.16*
GCA SE (L)	216.14	274.58	198.34		0.39	0.35	0.26		0.4	0.37	0.27		3.09	3.12	2.21		0.13		0.15	0.07	0.07
GCA SE (T)	96.58	76.8	68.93		0.13	0.13	0.11		0.08	0.1	0.08		1.19	1.21	0.82		0.03		0.01	0.03	0.03
Infested striga-infested, Non-infested striga non-infested, MTL multiple test locations
*, **, ***, † significant at probability < 0.05, 0.01, 0.001 and 0.0001 levels, respectively
