# Supplementary material for: Optimizing use of U.S. Ex-PVP inbred lines for enhancing agronomic performance of tropical Striga resistant maize inbred lines
Source: BMC Plant Biol. 2022 Jun 10;22:286. doi: 10.1186/s12870-022-03662-1 (PMC9185936; doi:10.1186/s12870-022-03662-1)
Supplement: Supplementary file 4 — Additional file 4: Table S4. Mean grain yield, specific combining ability (SCA) effects, yield and SCA-based heterotic grouping and DArTag SNP-based groups of 24 Ex-PVP maize inbred lines under Striga -infested, Striga non-infested conditions and across multiple test locations [file 12870_2022_3662_MOESM4_ESM.xlsx]

## Sheet: Sheet1
Supplementary Table S4. Mean grain yield, specific combining ability (SCA) effects, yield and SCA-based heterotic grouping and DArTseq SNP-based groups of 24 Ex-PVP maize inbred lines under Striga-infested, Striga non-infested, and across multiple test locations
	Striga infestation									Striga non-infested condition									Across multiple test locations								DArT SNP-based groups
	Grain yield (kg/ha) with		SCA (kg/ha) with		SCA-Group	HSGCA (kg/ha) with		HSGCA-Group	GCA	Grain yield (kg/ha) with		SCA (kg/ha) with		SCA-Group	HSGCA (kg/ha) with		HSGCA-GROUP	GCA	Grain yield (kg/ha) with		SCA (kg/ha) with		SCA-Group	HSGCA (kg/ha) with		HSGCA-GROUP
Line	T1	T2	T1	T2		T1	T2			T1	T2	T1	T2		T1	T2			T1	T2	T1	T2		T1	T2		Ward	Structure
PHT11 -1	2868.93	1626.24	175.25	-175.25	NC	-345.62	-696.12	B	-520.87*	6070.06	5647.94	-1.888	1.148	NC	496.722	499.758	NC	498.61	4789.61	4039.26	69.856	-70.492	NC	161.756	21.408	B	2	2
LH214-1	3334.9	2394.71	24.004	-24.004	NC	120.354	72.346	B	96.35	6210.2	5764.31	10	-10.739	NC	636.86	616.121	NC	626.86*	5060.08	4416.47	16.49	-17.126	NC	432.23	398.614	B	1	1
ICI 893-1	3615.86	2366.36	178.658	-178.658	B	401.318	44.002	B	222.66	4927.72	4531.85	-15.007	14.268	NC	-645.617	-616.342	NC	-630.61*	4402.98	3665.65	63.348	-63.984	NC	-224.872	-352.204	B	2	2
PHW53-1	3231.4	2289.73	24.743	-24.743	NC	16.853	-32.633	B	-7.89	5327.51	4748.89	76.366	-77.105	NC	-245.824	-399.295	B	-322.19	4489.07	3765.22	56.605	-57.241	NC	-138.785	-252.631	B	2	2
LH213-1	3043.43	1657.17	247.041	-247.041	B	-171.109	-665.191	B	-418.15	6057.99	5526.37	52.86	-53.6	NC	484.65	378.19	B	431.79	4852.17	3978.69	131.421	-132.057	B	224.311	-39.167	B	1	1
LH51-1	2975.56	2000.36	41.508	-41.508	NC	-238.982	-321.998	B	-280.49	5516.46	4609.92	240.322	-241.061	B	-56.878	-538.261	B	-297.2	4500.1	3566.1	161.685	-162.321	B	-127.755	-451.761	B	1	1
G80-1	3290.8	1662.75	367.934	-367.934	B	76.254	-659.614	B	-291.68	6504.49	5010.35	534.125	-534.864	B	931.155	-137.834	B	397.03	5219.02	3671.31	468.537	-469.173	B	591.167	-346.543	B	2	2
PHW79-1	3565.1	2525.8	73.559	-73.559	B	350.559	203.441	B	277	6746.73	5329.65	495.59	-496.329	B	1173.39	181.471	B	677.8*	5474.08	4208.11	327.666	-328.302	B	846.226	190.258	B	2	admixed
PHR47 -1	3722.23	2251.43	289.306	-289.306	B	507.686	-70.926	B	218.38	6288.55	5231.31	315.676	-316.416	B	715.216	83.124	B	399.54	5262.02	4039.36	306.017	-306.653	B	634.167	21.497	B	2	2
PHT177-1	4017.46	2198.65	463.317	-463.317	B	802.917	-123.717	B	339.6	5998.04	5199.69	186.226	-186.966	B	424.706	51.514	B	238.48	5205.81	3999.28	297.951	-298.587	B	577.961	-18.577	B	2	1
WIL900-1	4512.2	3075.9	272.056	-272.056	B	1297.66	753.544	B	1025.6†	6530.04	5689.11	207.518	-208.258	B	956.698	540.922	B	749.18**	5722.9	4643.83	234.222	-234.858	B	1095.05	625.972	B	1	1
LH128-1	3674.78	2161.1	310.747	-310.747	B	460.237	-161.257	B	149.49	5377.22	4643.98	153.675	-154.414	B	-196.115	-504.204	B	-349.79	4696.24	3650.83	217.392	-218.028	B	68.392	-367.028	B	2	2
MBST-1	3085.81	1986.37	103.628	-103.628	B	-128.732	-335.988	B	-232.36	5393.53	4544.99	211.325	-212.065	B	-179.805	-603.195	B	-391.13	4470.44	3521.54	169.135	-169.771	B	-157.405	-496.311	B	2	1
LH208-1	3607.46	2396.56	159.357	-159.357	B	392.907	74.193	B	233.55	6058.01	5730.9	-49.393	48.654	NC	484.677	582.724	A	534.07	5077.79	4397.17	34.995	-35.632	NC	449.935	379.308	B	2	2
MDF-13D-1	3513.07	2058.71	281.089	-281.089	B	298.519	-263.659	B	17.43	5522.15	5756.5	-330.119	329.38	A	-51.189	608.31	A	278.93	4718.52	4277.38	-84.748	84.112	NC	90.662	259.522	A	2	2
WIL901-1	2947.39	2591.65	-268.22	268.22	NC	-267.16	269.28	A	1.06	5746.8	4929.27	195.818	-196.557	B	173.468	-218.907	B	-22.35	4627.04	3994.22	11.091	-11.727	NC	-0.819	-23.637	NC	1	1
HB8229-1	3480.26	2901.95	-156.933	156.933	NC	265.717	579.583	A	422.65	6165.47	4585.29	577.142	-577.881	B	592.132	-562.891	B	14.99	5091.39	3911.96	284.4	-285.036	B	463.54	-105.896	B	2	2
PHP55-1	2346.82	2895.15	-720.261	720.261	NC	-867.731	572.791	A	-147.47	4447.72	4442.24	-38.434	52.237	NC	-796.614	-705.943	B	-758.18**	3618.35	3823.41	-341.112	338.686	NC	-874.242	-194.444	A	2	2
LH132-1	2893.39	2409.2	-203.996	203.996	NC	-321.156	86.836	A	-117.16	4641.64	4866.23	-325.239	324.5	A	-931.699	-281.96	A	-606.46*	3942.34	3883.42	-275.853	275.217	NC	-685.513	-134.443	A	2	-
LH217-1	2532.97	2054.69	-206.952	206.952	NC	-681.572	-267.668	A	-474.62*	4691.32	5298.54	-516.561	515.821	A	-882.021	150.361	A	-365.46	3827.98	4001	-391.828	391.192	NC	-799.868	-16.848	A	1	1
PHR61-1	2947.5	2607.22	-275.952	275.952	NC	-267.042	284.862	A	8.91	5870.24	6157.34	-356.498	355.759	A	296.902	1009.16	A	653.4*	4701.14	4737.29	-323.391	322.755	A	73.289	719.435	A	2	2
PHKE6-1	3272.71	2755.35	-187.408	187.408	NC	58.172	432.988	A	245.58	4494.33	5175.28	-553.421	552.682	A	-1079.01	27.092	A	-525.59	4005.68	4207.3	-406.127	405.491	A	-622.167	189.451	A	2	admixed
HBA1-1	2895.55	2818.92	-407.775	407.775	NC	-318.995	496.555	A	88.78	5588.09	6242.22	-540.011	539.272	A	14.749	1094.03	A	554.76*	4511.07	4872.9	-486.228	485.592	A	-116.778	855.042	A	2	admixed
IBC2-1	1773.51	2050.72	-584.698	584.698	NC	-1441.04	-271.642	A	-856.34***	3190.4	3894.24	-564.866	564.126	A	-2382.94	-1253.94	A	-1818.07†	2623.64	3156.83	-571.91	571.274	NC	-2004.21	-861.026	A	2	admixed
TZISTR1003 (T1)		3746.29									5407.66									4743.11			4743			4743.11	2	admixed
TZISTR1004 (T2)	3746.29									5407.66									4743.11						4743.11		2	admixed
T1 , T2 , GY grain yield, NC not classified
